# Supplementary material for: Type A aortic dissection during transoesophageal echocardiography: a case report
Source: Eur Heart J Case Rep. 2024 Aug 8;8(8):ytae413. doi: 10.1093/ehjcr/ytae413 (PMC11362548; doi:10.1093/ehjcr/ytae413)
Supplement: ytae413_Supplementary_Data [file ytae413_supplementary_data.zip]

Archive with 4 entries (4 files):
- Supplemental material _legends.docx
- Video S1.mp4
- Video S2.mp4
- Video S3.mp4
